# Supplementary material for: Genetic link between primary biliary cholangitis and connective tissue diseases in European populations: A two-sample Mendelian randomization study
Source: PLoS One. 2024 Feb 9;19(2):e0298225. doi: 10.1371/journal.pone.0298225 (PMC10857725; doi:10.1371/journal.pone.0298225)
Supplement: S4 File — (XLSX) [file pone.0298225.s004.xlsx]

## Sheet: PBC&SLE
SNP	effect_allele.exposure	other_allele.exposure	effect_allele.outcome	other_allele.outcome	beta.exposure	beta.outcome	pval.exposure	F
rs10774625	G	A	G	A	-0.191213	-0.150831	5.49987e-19	79.271
rs11117432	A	G	A	G	-0.273228	-0.223144	2.81611e-24	103.46
rs1119132	A	G	A	G	-0.20264	0.0392207	6.58105e-10	38.1411
rs11742240	T	G	T	G	-0.223505	-0.0833816	6.4273e-19	78.9522
rs137687	A	G	A	G	-0.217763	-0.0833816	2.37433e-23	99.1229
rs1800693	C	T	C	T	0.179759	0.0582689	1.19059e-16	68.6282
rs1808094	T	C	T	C	0.127739	0.113329	2.78922e-09	35.3257
rs2293370	A	G	A	G	-0.299009	-0.116534	5.53931e-25	106.756
rs2327832	G	A	G	A	0.161159	0.157004	2.30591e-10	40.1886
rs2546890	G	A	G	A	-0.144233	-0.105361	2.50504e-11	44.5299
rs34655300	T	C	T	C	0.136669	-0.0304592	5.23221e-10	38.5887
rs3745516	A	G	A	G	0.274319	0.0861777	2.64687e-30	130.92
rs3784099	A	G	A	G	-0.203016	-0.0833816	8.30621e-17	69.4003
rs4780355	C	T	C	T	-0.199551	-0.0100503	1.00831e-16	69.0261
rs485789	T	G	T	G	-0.353865	-0.150823	1.96388e-55	246.871
rs4936443	C	T	C	T	-0.367095	-0.127833	5.39268e-35	152.329
rs55734382	T	C	T	C	-0.140216	0.00995033	2.06355e-09	35.9127
rs59643720	C	A	C	A	0.316412	0.0676586	2.73281e-38	167.441
rs60600003	G	T	G	T	0.253264	0.0582689	4.7029e-13	52.3254
rs6550965	A	C	A	C	0.163094	0.0392207	3.65263e-14	57.3488
rs6679356	C	T	C	T	0.439362	0.157004	6.61382e-63	282.437
rs7130339	G	A	G	A	-0.121645	-0.139262	4.66321e-08	29.852
rs7674640	C	T	C	T	-0.216421	-0.0304592	1.5634e-22	95.988
rs7805218	A	G	A	G	0.128538	0.0676586	4.11731e-08	30.0934
rs79577483	G	A	G	A	0.211743	0.113329	1.23004e-11	45.9228
rs8067378	A	G	A	G	-0.259633	-0.127865	1.75175e-33	145.479
rs859767	G	A	G	A	-0.139305	-0.040822	1.54322e-09	36.479
rs867436	T	C	T	C	0.134167	-0.0725707	2.98569e-09	35.1932
rs9533122	A	G	A	G	-0.155125	0.0295588	5.83089e-13	51.903
rs9591325	C	T	C	T	-0.451884	-0.127833	2.14274e-19	81.1303
rs9652601	A	G	A	G	-0.239954	-0.162519	6.6932e-24	101.718

## Sheet: PBC&RA
SNP	effect_allele.exposure	other_allele.exposure	effect_allele.outcome	other_allele.outcome	beta.exposure	beta.outcome	pval.exposure	F
rs1119132	A	G	A	G	-0.20264	-0.0731	6.58105e-10	38.1411
rs11742240	T	G	T	G	-0.223505	-0.0391	6.4273e-19	78.9522
rs137687	A	G	A	G	-0.217763	-0.0363	2.37433e-23	99.1229
rs1800693	C	T	C	T	0.179759	-0.0182	1.19059e-16	68.6282
rs2293370	A	G	A	G	-0.299009	0.0147	5.53931e-25	106.756
rs2304256	A	C	A	C	-0.205245	-0.0704	4.42846e-17	70.5858
rs2546890	G	A	G	A	-0.144233	-0.0383	2.50504e-11	44.5299
rs3131789	A	G	A	G	-0.180174	-0.0255	2.00163e-16	67.6095
rs34655300	T	C	T	C	0.136669	0.0215	5.23221e-10	38.5887
rs3745516	A	G	A	G	0.274319	0.0159	2.64687e-30	130.92
rs3771317	C	T	C	T	0.289503	0.0816	2.40227e-22	94.5571
rs3784099	A	G	A	G	-0.203016	-0.0724	8.30621e-17	69.4003
rs4780355	C	T	C	T	-0.199551	-0.0182	1.00831e-16	69.0261
rs485789	T	G	T	G	-0.353865	-0.0046	1.96388e-55	246.871
rs4936443	C	T	C	T	-0.367095	-0.0737	5.39268e-35	152.329
rs55734382	T	C	T	C	-0.140216	-0.0016	2.06355e-09	35.9127
rs59643720	C	A	C	A	0.316412	0.0231	2.73281e-38	167.441
rs6550965	A	C	A	C	0.163094	-0.0121	3.65263e-14	57.3488
rs6679356	C	T	C	T	0.439362	0.015	6.61382e-63	282.437
rs7097397	A	G	A	G	-0.143772	-0.063	2.41959e-10	40.0946
rs72699866	A	G	A	G	-0.195158	-0.0711	2.88946e-11	44.2504
rs7674640	C	T	C	T	-0.216421	-0.0237	1.5634e-22	95.988
rs79577483	G	A	G	A	0.211743	-0.0312	1.23004e-11	45.9228
rs8067378	A	G	A	G	-0.259633	-0.0296	1.75175e-33	145.479
rs859767	G	A	G	A	-0.139305	-0.0099	1.54322e-09	36.479
rs9533122	A	G	A	G	-0.155125	0.0125	5.83089e-13	51.903
rs9591325	C	T	C	T	-0.451884	-0.0527	2.14274e-19	81.1303
rs9652601	A	G	A	G	-0.239954	-0.0186	6.6932e-24	101.718
rs72699866	A	G	A	G	-0.195158	-0.0564	2.88946e-11	44.2504
rs7674640	C	T	C	T	-0.216421	-0.0298	1.5634e-22	95.988
rs7805218	A	G	A	G	0.128538	-0.0016	4.11731e-08	30.0934
rs79577483	G	A	G	A	0.211743	0.0207	1.23004e-11	45.9228
rs8067378	A	G	A	G	-0.259633	-0.0211	1.75175e-33	145.479
rs859767	G	A	G	A	-0.139305	-0.0036	1.54322e-09	36.479
rs867436	T	C	T	C	0.134167	-0.0543	2.98569e-09	35.1932
rs9533122	A	G	A	G	-0.155125	0.0125	5.83089e-13	51.903
rs9591325	C	T	C	T	-0.451884	-0.0739	2.14274e-19	81.1303
rs9652601	A	G	A	G	-0.239954	-0.0198	6.6932e-24	101.718

## Sheet: PBC&SS
SNP	effect_allele.exposure	other_allele.exposure	effect_allele.outcome	other_allele.outcome	beta.exposure	beta.outcome	pval.exposure	F
rs10774625	G	A	G	A	-0.191213	-0.0666501	5.49987e-19	79.271
rs1119132	A	G	A	G	-0.20264	0.0108344	6.58105e-10	38.1411
rs11742240	T	G	T	G	-0.223505	-0.0559994	6.4273e-19	78.9522
rs137687	A	G	A	G	-0.217763	-0.0649062	2.37433e-23	99.1229
rs1800693	C	T	C	T	0.179759	-0.019313	1.19059e-16	68.6282
rs2293370	A	G	A	G	-0.299009	-0.0216852	5.53931e-25	106.756
rs2304256	A	C	A	C	-0.205245	-0.0579614	4.42846e-17	70.5858
rs2546890	G	A	G	A	-0.144233	-0.052898	2.50504e-11	44.5299
rs3131789	A	G	A	G	-0.180174	-0.0555222	2.00163e-16	67.6095
rs34655300	T	C	T	C	0.136669	0.0327142	5.23221e-10	38.5887
rs35127065	T	C	T	C	0.159067	0.0540429	3.82368e-08	30.2369
rs3745516	A	G	A	G	0.274319	0.0181696	2.64687e-30	130.92
rs3771317	C	T	C	T	0.289503	0.120809	2.40227e-22	94.5571
rs3784099	A	G	A	G	-0.203016	-0.000392347	8.30621e-17	69.4003
rs4780355	C	T	C	T	-0.199551	0.0113397	1.00831e-16	69.0261
rs485789	T	G	T	G	-0.353865	-0.0452589	1.96388e-55	246.871
rs4936443	C	T	C	T	-0.367095	-0.068168	5.39268e-35	152.329
rs55734382	T	C	T	C	-0.140216	0.0111211	2.06355e-09	35.9127
rs59643720	C	A	C	A	0.316412	0.012477	2.73281e-38	167.441
rs60600003	G	T	G	T	0.253264	0.0850321	4.7029e-13	52.3254
rs6550965	A	C	A	C	0.163094	0.00504117	3.65263e-14	57.3488
rs6679356	C	T	C	T	0.439362	0.0890567	6.61382e-63	282.437
rs7097397	A	G	A	G	-0.143772	-0.0552454	2.41959e-10	40.0946
rs72699866	A	G	A	G	-0.195158	-0.0241876	2.88946e-11	44.2504
rs7674640	C	T	C	T	-0.216421	-0.0322461	1.5634e-22	95.988
rs79577483	G	A	G	A	0.211743	-0.0180552	1.23004e-11	45.9228
rs8067378	A	G	A	G	-0.259633	-0.0562509	1.75175e-33	145.479
rs859767	G	A	G	A	-0.139305	-0.0065763	1.54322e-09	36.479
rs9533122	A	G	A	G	-0.155125	-0.00623178	5.83089e-13	51.903
rs9591325	C	T	C	T	-0.451884	-0.0483838	2.14274e-19	81.1303
rs9652601	A	G	A	G	-0.239954	-0.0857894	6.6932e-24	101.718

## Sheet: PBC&SSc
SNP	effect_allele.exposure	other_allele.exposure	effect_allele.outcome	other_allele.outcome	beta.exposure	beta.outcome	pval.exposure	F
rs10774625	G	A	G	A	-0.191213	-0.0821	5.49987e-19	79.271
rs1119132	A	G	A	G	-0.20264	0.0082	6.58105e-10	38.1411
rs11742240	T	G	T	G	-0.223505	-0.1093	6.4273e-19	78.9522
rs12706861	T	C	T	C	0.418685	0.3768	9.71036e-41	178.713
rs137687	A	G	A	G	-0.217763	-0.0355	2.37433e-23	99.1229
rs1800693	C	T	C	T	0.179759	0.1228	1.19059e-16	68.6282
rs2293370	A	G	A	G	-0.299009	-0.2536	5.53931e-25	106.756
rs2304256	A	C	A	C	-0.205245	-0.1266	4.42846e-17	70.5858
rs2546890	G	A	G	A	-0.144233	0.0968	2.50504e-11	44.5299
rs3131789	A	G	A	G	-0.180174	-0.028	2.00163e-16	67.6095
rs34655300	T	C	T	C	0.136669	-0.189	5.23221e-10	38.5887
rs35127065	T	C	T	C	0.159067	-0.0011	3.82368e-08	30.2369
rs3745516	A	G	A	G	0.274319	-0.0997	2.64687e-30	130.92
rs3771317	C	T	C	T	0.289503	0.1032	2.40227e-22	94.5571
rs3784099	A	G	A	G	-0.203016	-0.0625	8.30621e-17	69.4003
rs4780355	C	T	C	T	-0.199551	-0.0675	1.00831e-16	69.0261
rs485789	T	G	T	G	-0.353865	-0.0326	1.96388e-55	246.871
rs4936443	C	T	C	T	-0.367095	0.1075	5.39268e-35	152.329
rs55734382	T	C	T	C	-0.140216	0.0154	2.06355e-09	35.9127
rs59643720	C	A	C	A	0.316412	0.1624	2.73281e-38	167.441
rs60600003	G	T	G	T	0.253264	-0.0092	4.7029e-13	52.3254
rs6550965	A	C	A	C	0.163094	0.0429	3.65263e-14	57.3488
rs6679356	C	T	C	T	0.439362	0.273	6.61382e-63	282.437
rs7097397	A	G	A	G	-0.143772	0.0397	2.41959e-10	40.0946
rs72699866	A	G	A	G	-0.195158	-0.1263	2.88946e-11	44.2504
rs7674640	C	T	C	T	-0.216421	-0.0426	1.5634e-22	95.988
rs79577483	G	A	G	A	0.211743	0.097	1.23004e-11	45.9228
rs8067378	A	G	A	G	-0.259633	-0.0711	1.75175e-33	145.479
rs859767	G	A	G	A	-0.139305	-0.0823	1.54322e-09	36.479
rs928976	T	C	T	C	0.410549	0.0898	1.50344e-74	333.858
rs9533122	A	G	A	G	-0.155125	0.085	5.83089e-13	51.903
rs9591325	C	T	C	T	-0.451884	0.2468	2.14274e-19	81.1303
rs9652601	A	G	A	G	-0.239954	-0.0652	6.6932e-24	101.718

## Sheet: SLE&PBC
SNP	effect_allele.exposure	other_allele.exposure	effect_allele.outcome	other_allele.outcome	beta.exposure	beta.outcome	pval.exposure	F
rs1078324	A	C	A	C	-0.71335	0.0519293	7.10544e-20	83.2845
rs13136219	T	C	T	C	-0.174353	-0.0616705	3.50427e-10	39.3712
rs143123127	A	G	A	G	0.470004	0.166455	2.23174e-08	31.2817
rs143810596	G	T	G	T	-0.616186	-0.30835	4.40935e-08	29.9605
rs1464446	T	G	T	G	-0.328504	0.0139334	2.79229e-16	66.9447
rs150180633	T	C	T	C	0.928219	0.0178689	2.66099e-41	181.193
rs2573219	C	A	C	A	0.587787	-0.0526268	1.13327e-42	187.471
rs268124	C	T	C	T	-0.18633	-0.0203245	8.60306e-09	33.1338
rs34703115	C	T	C	T	-0.616186	0.0410157	4.08053e-09	34.5849
rs4388254	T	C	T	C	0.378436	-0.105182	3.71046e-10	39.2596
rs4916215	C	T	C	T	-0.223144	-0.0206033	5.06636e-11	43.1514
rs58721818	T	C	T	C	0.65752	0.189144	3.37674e-18	75.6559
rs73050535	T	C	T	C	-0.71335	0.045053	9.10536e-09	33.0235
rs7768653	C	T	C	T	0.207014	0.0623655	3.10827e-12	48.6191
rs9852014	G	A	G	A	0.620576	0.00750408	2.25712e-36	158.627

## Sheet: RA&pPBC
SNP	effect_allele.exposure	other_allele.exposure	effect_allele.outcome	other_allele.outcome	beta.exposure	beta.outcome	pval.exposure	F
rs10885447	A	G	A	G	-0.1128	-0.0132575	3.223e-07	26.0516
rs1156086	C	T	C	T	-0.1023	0.0657445	2.33701e-06	22.2245
rs11571293	T	G	T	G	-0.131	-0.0838352	5.69902e-10	38.5459
rs139268562	T	C	T	C	-0.2832	0.175545	2.56998e-06	22.1306
rs2476601	G	A	G	A	-0.3907	-0.119678	1.02802e-44	197.514
rs2516721	C	T	C	T	0.23	0.0201832	7.12525e-28	119.955
rs62395272	T	C	T	C	0.5323	0.0697258	2.18978e-60	268.254
rs706779	C	T	C	T	-0.0979	0.0529534	1.17201e-06	23.7232
rs78499387	T	C	T	C	-0.276	-0.0871089	3.18398e-06	21.7358

## Sheet: SS&PBC
SNP	effect_allele.exposure	other_allele.exposure	effect_allele.outcome	other_allele.outcome	beta.exposure	beta.outcome	pval.exposure	F
rs116758471	G	A	G	A	0.483279	-0.23193	6.1235e-15	60.8615
rs3117581	G	A	G	A	0.733315	-0.0502119	5.77298e-76	340.2

## Sheet: SSc&PBC
SNP	effect_allele.exposure	other_allele.exposure	effect_allele.outcome	other_allele.outcome	beta.exposure	beta.outcome	pval.exposure	F
rs117642611	C	A	C	A	6.016	-0.0972171	3.70698e-06	21.4122
rs141520926	T	C	T	C	1.4345	0.151494	3.34103e-06	21.6077
